# Supplementary material for: Specific Patterns in Correlations of Super-Short Tandem Repeats (SSTRs) with G+C Content, Genic and Intergenic Regions, and Retrotransposons on All Human Chromosomes
Source: Genes (Basel). 2023 Dec 25;15(1):33. doi: 10.3390/genes15010033 (PMC10815669; doi:10.3390/genes15010033)
Supplement: Supplementary file 1 [file genes-15-00033-s001.zip]

Archive with 1 entries (1 files):
- genes-2770107-supplementary.pdf
